# Supplementary material for: Potential Involvement of the South American Lungfish Intelectin-2 in Innate-Associated Immune Modulation
Source: Int J Mol Sci. 2024 Apr 27;25(9):4798. doi: 10.3390/ijms25094798 (PMC11084424; doi:10.3390/ijms25094798)
Supplement: Supplementary file 1 [file ijms-25-04798-s001.zip]

Archive with 3 entries (3 files):
- Supplementary Gene Sequences.pdf
- Supplementary Table S1.pdf
- Supplementary Table S2.pdf
